# Supplementary material for: Genome-wide analysis reveals novel regulators of synaptic maintenance in Drosophila
Source: Genetics. 2023 Feb 17;223(4):iyad025. doi: 10.1093/genetics/iyad025 (PMC10078915; doi:10.1093/genetics/iyad025)
Supplement: iyad025_Supplementary_Data [file iyad025_supplementary_data.zip › Table_S1_GENETICS-2023-305877.xlsx]

## Sheet: Sheet1
Rank	DGRP Stock	Avg. Landing Height (D3)	S.E.M (D3)	Avg. Landing Height (D21)	S.E.M (D21)	Difference (D21 - D3)
1	359	64.5974	2.21011	68.1098	2.11061	3.51
2	531	50.3333	3.10108	53.7727	2.8108	3.44
3	528	59.2549	1.55184	61.7	1.41388	3.23
4	301	62.7865	1.63774	65.6292	1.56304	2.84
5	748	56.8346	2.26965	59.4762	2.79894	2.64
6	738	63	2.23347	64.0583	1.71289	1.06
7	890	68.7108	1.5236	69.6477	1.36818	0.94
8	887	59.7419	2.51878	59.7111	2.84686	-0.03
9	374	65.2826	2.39107	64.8805	1.42391	-0.4
10	761	55.537	3.59174	54.93	2.04645	-0.61
11	737	67.4414	0.979452	66.5088	1.65433	-0.93
12	57	64.2267	1.91218	63.1495	1.0805	-1.08
13	812	49.625	2.37245	48.5	2.57389	-1.13
14	911	64.8852	2.46218	63.6885	2.07025	-1.2
15	551	58.7889	2.424	57.4153	2.11572	-1.37
16	757	67.3115	2.45712	65.7742	3.92647	-1.54
17	189	65.0816	2.43798	63.506	2.24214	-1.58
18	31	66.6852	1.56318	65.0235	1.91115	-1.66
19	350	64.4805	2.44849	62.5926	1.69709	-1.89
20	399	58.9038	3.35745	56.7899	2.48068	-2.11
21	716	59.7143	3.19148	57.5065	2.04522	-2.21
22	440	66.4348	1.49317	64.1532	1.63239	-2.28
23	309	64.5269	1.24076	61.9837	1.58416	-2.54
24	804	58.9362	2.2409	56.3378	1.89653	-2.6
25	634	62.9905	1.86924	60.2667	1.96163	-2.72
26	486	66.8302	3.01878	63.9753	2.34916	-2.85
27	441	71.0484	1.91261	68.1279	1.28324	-2.92
28	563	73.1263	1.1922	69.9355	1.71291	-3.19
29	776	66.7902	1.31294	63.0164	2.2645	-3.77
30	109	56.7945	1.78942	52.4667	3.35433	-4.33
31	352	59.7183	1.43872	54.6397	1.65399	-5.08
32	913	63.2522	2.03658	58.1294	2.24689	-5.12
33	787	68.4869	0.822354	63.2222	1.88011	-5.26
34	59	67.0101	1.09265	61.5369	1.56363	-5.47
35	38	63.5333	3.01685	57.8523	2.3314	-5.68
36	303	72.2714	1.28857	66.5429	2.00398	-5.73
37	382	69.5424	2.07984	63.7391	2.36087	-5.8
38	319	67.8034	1.61253	61.9882	1.6101	-5.82
39	358	64.9796	1.30506	59.0886	1.33997	-5.89
40	786	57.2921	2.51351	51.2065	2.77246	-6.09
41	390	67.6071	2.8988	61.4512	2.09217	-6.16
42	357	72.1915	1.4141	65.6633	1.72377	-6.53
43	443	66.4773	2.05724	59.9479	1.97832	-6.53
44	320	73.6273	0.723588	67.0833	2.7308	-6.54
45	45	68.6535	1.62794	62.0463	1.60114	-6.61
46	85	53.5	3.531	46.8548	4.04204	-6.65
47	287	72.623	2.04487	65.8313	1.92569	-6.79
48	239	64.9737	2.05289	58.0875	2.08104	-6.89
49	235	62.2344	2.35468	55.3125	2.60356	-6.92
50	437	66.5469	2.13274	59.5926	2.07236	-6.95
51	426	68.1167	1.29189	61.0809	1.57749	-7.04
52	535	73.4688	1.67483	66.4318	2.21979	-7.04
53	589	65.7333	3.1283	58.6983	2.12771	-7.04
54	21	59.6949	2.85908	52.4554	2.21663	-7.23
55	492	72.0222	2.51149	64.7949	2.17655	-7.23
56	705	65.1	2.29751	57.7568	3.64308	-7.34
57	386	69.1958	1.23263	61.5368	1.70787	-7.66
58	559	74.0238	1.31616	66.3548	1.18851	-7.67
59	48	65.6852	1.64638	57.7216	2.15871	-7.96
60	406	63.2941	1.33555	55.2979	1.93437	-8
61	843	67.3684	3.0001	59.2593	2.402	-8.11
62	509	67.0481	1.8091	58.8966	2.71346	-8.15
63	136	68.3667	1.28132	60.1576	1.20918	-8.21
64	310	62.068	2.3588	53.7549	2.17859	-8.31
65	371	67.4681	2.49177	59.0652	2.76694	-8.4
66	365	67.34	3.06083	58.9302	2.11437	-8.41
67	857	64.7949	2.1883	56.3448	2.94527	-8.45
68	849	59.4394	3.03093	50.95	4.46567	-8.49
69	229	64.5094	2.71394	55.8049	2.14964	-8.7
70	280	68.8161	1.53421	60.119	2.46602	-8.7
71	566	70.5192	2.115	61.5789	2.0747	-8.94
72	879	48.2273	3.46193	39.2258	2.75152	-9
73	362	72.3662	1.08553	63.3222	1.77668	-9.04
74	810	65.2632	1.08363	56.2254	2.23917	-9.04
75	321	65.2	4.4493	56.1333	3.80365	-9.07
76	40	55.3556	2.84838	46.2308	2.569	-9.12
77	517	67.2184	1.41246	58.05	1.77971	-9.17
78	395	72.3056	1.04676	63.0808	1.68168	-9.22
79	884	64.7903	2.72007	55.4928	2.63489	-9.3
80	332	19.0513	2.76249	9.36	2.08324	-9.69
81	790	50.2394	3.0661	40.4588	2.64653	-9.78
82	41	61.8462	1.72399	52.0583	2.33659	-9.79
83	820	69.0645	1.98125	59.0704	1.88517	-9.99
84	730	64.5652	3.03485	54.3529	2.96804	-10.21
85	852	67.2222	2.69322	57	1.74103	-10.22
86	360	65.2794	2.26424	54.9776	2.06552	-10.3
87	630	62.4889	3.14572	52.1856	2.35366	-10.3
88	409	74.2264	2.21153	63.6098	2.72501	-10.62
89	505	69.256	1.52417	58.6308	2.1605	-10.63
90	732	77.36	1.23413	66.6452	1.46878	-10.71
91	381	51.2353	3.48325	40.4697	3.23506	-10.77
92	304	58.506	2.61123	47.7014	1.99284	-10.8
93	774	77.7184	1.40262	66.8067	1.54493	-10.91
94	88	65.5326	1.64173	54.5951	1.46105	-10.94
95	853	66.9406	1.8849	55.9149	2.23775	-11.03
96	703	68.7564	1.72214	57.6988	2.51485	-11.06
97	805	60.541	2.38501	49.4828	2.3748	-11.06
98	861	62.3182	3.86845	50.7073	3.06593	-11.1
99	101	65.449	1.47746	53.9865	2.26708	-11.46
100	900	70.5439	2.2372	58.8824	2.45108	-11.6
101	28	61.963	3.70043	50.338	3.54585	-11.62
102	819	56.2857	4.14388	44.6471	3.52191	-11.64
103	75	62.3214	2.92953	50.42	3.18554	-11.9
104	897	65.3333	2.76267	53.3492	2.26196	-11.98
105	818	57.53	1.5987	45.4545	3.03536	-12.08
106	712	66.0227	2.15187	53.7348	1.57257	-12.29
107	799	63.8077	3.55437	51.4519	2.4408	-12.36
108	217	66.5094	1.79978	53.7903	2.4806	-12.72
109	802	70.0385	2.26405	57.284	2.41167	-12.75
110	32	66.2385	1.70172	53.3418	2.85642	-12.9
111	837	48.314	2.14516	35.3387	3.7058	-12.98
112	714	64.4231	2.73742	51.3571	3.01852	-13.07
113	821	66.2907	1.95026	53.0885	2.01181	-13.2
114	882	62.6627	1.97979	49.4308	2.75494	-13.23
115	158	63.4684	1.56832	49.8619	2.02251	-13.61
116	338	70.123	1.46173	56.4419	2.36364	-13.68
117	822	52.2	2.6798	38.4583	3.06638	-13.74
118	405	79.0455	0.943966	65.2416	1.479	-13.8
119	307	62.5233	1.36155	48.4444	4.13237	-14.08
120	859	68.3467	1.86948	54.2473	2.24994	-14.1
121	161	60.75	3.81635	46.3	3.05818	-14.45
122	392	68.3053	2.32293	53.8554	1.7093	-14.45
123	317	74.5125	1.5001	60.046	2.13811	-14.47
124	530	71	1.42657	56.4923	2.29245	-14.51
125	340	72.0685	1.06153	57.4196	1.40752	-14.65
126	181	72.1538	0.93014	56.7719	3.0328	-15.38
127	318	55.6	2.47932	39.9375	2.67299	-15.56
128	373	71.6434	1.25076	56.0122	2.51341	-15.63
129	313	69.3636	3.44806	53.7188	2.47778	-15.64
130	397	67.0339	2.30897	51.3372	3.00107	-15.7
131	491	64.0735	3.00843	47.9586	2.14922	-16.11
132	461	73.6909	2.18348	57.5122	2.27367	-16.18
133	375	68.7419	1.2109	52.0426	2.68065	-16.7
134	427	69.5	1.71905	52.6283	2.67281	-16.87
135	370	70.6275	1.05828	53.6023	2.72369	-17.03
136	237	72.7656	1.61708	55.3043	1.82711	-17.46
137	100	63.2292	3.01477	45.3836	2.85624	-17.85
138	153	69.9259	2.25947	51.6	2.21832	-18.33
139	646	62.9767	3.18226	44.3889	2.752	-18.59
140	306	58.5652	3.27096	39.9388	2.32647	-18.63
141	177	52.939	2.9198	34.3	2.90931	-18.64
142	354	61.9662	1.35022	42.8321	2.15936	-19.13
143	73	50.0574	2.35477	30.88	2.5204	-19.18
144	379	68.7308	2.63463	49.4902	2.30926	-19.24
145	508	75.4328	1.34457	56.1939	2.52505	-19.24
146	356	64.5333	1.61021	45.1736	2.65525	-19.36
147	513	55.5641	4.50952	36.0563	3.12722	-19.51
148	324	72	2.35051	52.4379	1.72183	-19.56
149	315	64.7547	2.0882	45.1692	3.02765	-19.59
150	765	55.9846	2.50811	36.3231	3.62449	-19.66
151	555	68.3077	2.58732	47.9558	2.26743	-20.35
152	584	71.82	1.91699	51.368	2.23522	-20.45
153	907	58.3191	4.13186	37.74	4.01115	-20.58
154	796	67.6852	2.23916	46.6714	2.95929	-21.01
155	385	72.3939	1.22919	51.1527	2.05126	-21.24
156	721	63.1633	2.56387	41.7683	2.59176	-21.39
157	336	66.5119	2.04976	44.6829	2.66756	-21.83
158	93	71.0548	1.1015	49.1983	2.2682	-21.86
159	502	64.6356	1.11617	42.5663	3.05194	-22.07
160	142	66.5641	1.77596	44.3976	3.01908	-22.17
161	850	36.7755	4.17213	13.4694	2.79547	-23.31
162	228	66.8684	1.6179	43.5053	1.91288	-23.36
163	808	62.6667	2.61209	39.1905	3.62709	-23.48
164	26	64.2439	1.70882	40.5616	3.54304	-23.68
165	908	64.5054	1.98732	40.6043	2.21755	-23.9
166	355	63.9744	2.13716	39.8774	2.6147	-24.1
167	377	68.4091	2.70078	44.2727	3.42839	-24.14
168	627	71.3913	2.65386	47.0184	1.97666	-24.37
169	83	41.493	3.56531	16.759	2.32515	-24.73
170	855	66.9872	1.63427	42.2283	2.38423	-24.76
171	595	67.3818	1.96081	42.54	2.56136	-24.84
172	348	75.1406	1.45499	50.1471	3.16053	-24.99
173	639	63.55	2.11524	37.8837	3.03205	-25.67
174	596	65.9388	1.79152	39.037	6.17941	-26.9
175	707	57.7429	3.10264	29.0526	3.08671	-28.69
176	727	65.2273	3.46881	35.8571	5.73931	-29.37
177	391	68.7022	1.30339	39.1522	4.74719	-29.55
178	380	37.3694	2.84736	7.75238	1.96958	-29.62
179	195	66.0423	2.02722	35.0219	1.88818	-31.02
180	801	70.5873	2.2613	39.3623	3.66789	-31.22
181	105	64.1373	0.998033	32.7755	1.95264	-31.36
182	892	69	2.34528	37.3827	2.99148	-31.62
183	42	61.1525	1.97098	29.5196	2.96344	-31.63
184	69	60.3883	2.03137	27.9804	2.70216	-32.41
185	894	60.1154	2.41492	27.0339	2.37658	-33.08
186	176	60.5366	4.20425	27.4286	2.55716	-33.11
187	256	46.8455	2.65605	12.974	1.54547	-33.87
188	832	61.1005	1.06665	26.8293	2.87732	-34.27
189	383	59.3962	3.30109	24.4286	4.04488	-34.97
190	149	74.1591	1.07879	39.125	2.90713	-35.03
191	208	69.8647	0.94535	34.123	2.60206	-35.74
192	138	63.54	2.65564	27.6667	5.84668	-35.87
193	439	71.2135	1.57259	34.3548	2.65296	-36.86
194	227	57.4198	1.72695	13.9833	2.22447	-43.44
195	91	67.6202	1.52022	23.7674	4.55334	-43.85
196	129	70.8551	1.82402	26.2973	3.42761	-44.55
197	361	64.4815	1.52394	16.0755	3.23148	-48.41
198	335	69.1644	1.841	17.8358	2.98189	-51.33
