# Supplementary material for: Genome-wide analysis reveals novel regulators of synaptic maintenance in Drosophila
Source: Genetics. 2023 Feb 17;223(4):iyad025. doi: 10.1093/genetics/iyad025 (PMC10078915; doi:10.1093/genetics/iyad025)
Supplement: iyad025_Supplementary_Data [file iyad025_supplementary_data.zip › Table_S2_GENETICS-2023-305877.xlsx]

## Sheet: JMS-Flight DGRP Flight SNP Anno
ID	MinorAllele	MajorAllele	RefAllele	MAF	MinorAlleleCount	MajorAlleleCount	SingleEff	SinglePval	SingleMixedPval	GeneAnnotation	RegulationAnnotation
2R_15117148_INS	GT	G	G	0.07407	14	175	7.282	1.867e-07	1.3155e-07	SiteClass[FBgn0010434|cora|UTR_5_PRIME|0],TranscriptAnnot[UTR_5_PRIME(MODIFIER||||1698|cora|protein_coding|CODING|FBtr0086509|2);UTR_5_PRIME(MODIFIER||||699|cora|protein_coding|CODING|FBtr0301279|2);UTR_5_PRIME(MODIFIER||||703|cora|protein_coding|CODING|FBtr0086506|2);UTR_5_PRIME(MODIFIER||||889|cora|protein_coding|CODING|FBtr0086508|2)]	(TF_binding_site|BDTNP1_TFBS_dl|FBsf0000303173),(TF_binding_site|BDTNP1_TFBS_z|FBsf0000196722),(TF_binding_site|mE1_TFBS_HSA|FBsf0000358330),(TF_binding_site|mE1_TFBS_sens|FBsf0000228858),(TF_binding_site|mE1_TFBS_Trl|FBsf0000338907)
2L_5154234_SNP	G	C	C	0.1302	25	167	5.409	4.688e-07	3.62818e-07	SiteClass[FBgn0261836|Msp-300|INTRON|0],TranscriptAnnot[INTRON(MODIFIER||||11917|Msp-300|protein_coding|CODING|FBtr0332404|14);INTRON(MODIFIER||||11986|Msp-300|protein_coding|CODING|FBtr0303388|15);INTRON(MODIFIER||||11999|Msp-300|protein_coding|CODING|FBtr0303389|15);INTRON(MODIFIER||||12308|Msp-300|protein_coding|CODING|FBtr0332405|14);INTRON(MODIFIER||||12345|Msp-300|protein_coding|CODING|FBtr…	(TF_binding_site|mE1_TFBS_cad|FBsf0000241400)
2R_16987677_SNP	A	T	A	0.134	26	168	5.309	5.622e-07	5.07085e-07	SiteClass[FBgn0085425|CG34396|INTRON|0],TranscriptAnnot[INTRON(MODIFIER||||564|CG34396|protein_coding|CODING|FBtr0112644|3);INTRON(MODIFIER||||975|CG34396|protein_coding|CODING|FBtr0112645|2)]	(TF_binding_site|BDTNP1_TFBS_twi|FBsf0000200008),(TF_binding_site|mE1_TFBS_chinmo|FBsf0000211690),(TF_binding_site|mE1_TFBS_inv|FBsf0000236804)
X_1325055_SNP	G	T	T	0.1071	21	175	5.784	5.641e-07	5.3361e-07	SiteClass[FBgn0259108|futsch|INTRON|0],TranscriptAnnot[INTRON(MODIFIER||||5495|futsch|protein_coding|CODING|FBtr0112628|2);INTRON(MODIFIER||||5495|futsch|protein_coding|CODING|FBtr0307597|3);INTRON(MODIFIER||||5495|futsch|protein_coding|CODING|FBtr0307598|3)]	(TF_binding_site|BDTNP1_TFBS_hb|FBsf0000291694),(TF_binding_site|mE1_TFBS_chinmo|FBsf0000208031),(TF_binding_site|mE1_TFBS_HSA|FBsf0000378108)
2R_17242555_SNP	T	C	C	0.05495	10	172	8.112	8.127e-07	5.33671e-07	SiteClass[FBgn0000395|cv-2|UTR_3_PRIME|0],TranscriptAnnot[UTR_3_PRIME(MODIFIER||||751|cv-2|protein_coding|CODING|FBtr0071610|7)]	-
2R_15265528_SNP	T	C	C	0.3209	60	127	3.93	8.684e-07	5.67961e-07	SiteClass[FBgn0034439|CG10062|SYNONYMOUS_CODING|0],TranscriptAnnot[SYNONYMOUS_CODING(LOW|SILENT|atC/atT|I270|819|CG10062|protein_coding|CODING|FBtr0334006|);SYNONYMOUS_CODING(LOW|SILENT|atC/atT|I312|862|CG10062|protein_coding|CODING|FBtr0086522|);SYNONYMOUS_CODING(LOW|SILENT|atC/atT|I312|868|CG10062|protein_coding|CODING|FBtr0334005|)]	(TF_binding_site|mE1_TFBS_cad|FBsf0000247015),(TF_binding_site|mE1_TFBS_HSA|FBsf0000358383),(TF_binding_site|mE1_TFBS_sens|FBsf0000228895)
3R_26757535_SNP	A	T	T	0.08947	17	173	6.329	1.013e-06	5.84352e-07	SiteClass[|||],TranscriptAnnot[INTERGENIC(MODIFIER|||||||||)]	-
2R_10700329_SNP	G	C	C	0.06383	12	176	7.432	8.627e-07	5.88921e-07	SiteClass[|||],TranscriptAnnot[INTERGENIC(MODIFIER|||||||||)]	(regulatory_region|REDfly_CRMs|FBsf0000435067),(regulatory_region|REDfly_CRMs|FBsf0000435858),(regulatory_region|REDfly_CRMs|FBsf0000436420)
2L_10536012_SNP	C	T	T	0.1405	26	159	5.25	1.045e-06	6.92826e-07	SiteClass[FBgn0032266|CG18302|SYNONYMOUS_CODING|0],TranscriptAnnot[SYNONYMOUS_CODING(LOW|SILENT|ttT/ttC|F306|406|CG18302|protein_coding|CODING|FBtr0080095|)]	-
3R_4476659_SNP	A	T	A	0.1405	26	159	5.283	8.981e-07	7.08372e-07	SiteClass[FBgn0024326|Mkk4|UPSTREAM|141;FBgn0037602|CG8021|UPSTREAM|147;FBgn0000447|Dhod|DOWNSTREAM|454],TranscriptAnnot[DOWNSTREAM(MODIFIER||||405|Dhod|protein_coding|CODING|FBtr0081890|);DOWNSTREAM(MODIFIER||||405|Dhod|protein_coding|CODING|FBtr0300442|);INTERGENIC(MODIFIER|||||||||);UPSTREAM(MODIFIER||||424|Mkk4|protein_coding|CODING|FBtr0081892|);UPSTREAM(MODIFIER||||424|Mkk4|protein_coding|C…	(TF_binding_site|BDTNP1_TFBS_Med|FBsf0000284659),(TF_binding_site|mE1_TFBS_cad|FBsf0000247913),(TF_binding_site|mE1_TFBS_disco|FBsf0000260651),(TF_binding_site|mE1_TFBS_GATAe|FBsf0000258684),(TF_binding_site|mE1_TFBS_h|FBsf0000257296),(TF_binding_site|mE1_TFBS_HSA|FBsf0000369631),(TF_binding_site|mE1_TFBS_sens|FBsf0000230776)
X_21123355_DEL	G	GTAG	GTAG	0.08673	17	179	6.332	7.153e-07	7.22742e-07	SiteClass[FBgn0052521|CG32521|INTRON|0],TranscriptAnnot[INTRON(MODIFIER||||230|CG32521|protein_coding|CODING|FBtr0331813|2);INTRON(MODIFIER||||233|CG32521|protein_coding|CODING|FBtr0310653|1);INTRON(MODIFIER||||283|CG32521|protein_coding|CODING|FBtr0331814|1);INTRON(MODIFIER||||323|CG32521|protein_coding|CODING|FBtr0331815|1);INTRON(MODIFIER||||348|CG32521|protein_coding|CODING|FBtr0077236|2);INT…	-
X_21123350_DEL	A	AT	AT	0.08629	17	180	6.323	6.925e-07	7.45225e-07	SiteClass[FBgn0052521|CG32521|INTRON|0],TranscriptAnnot[INTRON(MODIFIER||||230|CG32521|protein_coding|CODING|FBtr0331813|2);INTRON(MODIFIER||||233|CG32521|protein_coding|CODING|FBtr0310653|1);INTRON(MODIFIER||||283|CG32521|protein_coding|CODING|FBtr0331814|1);INTRON(MODIFIER||||323|CG32521|protein_coding|CODING|FBtr0331815|1);INTRON(MODIFIER||||348|CG32521|protein_coding|CODING|FBtr0077236|2);INT…	-
X_21123460_SNP	A	C	C	0.08629	17	180	6.323	6.925e-07	7.45225e-07	SiteClass[FBgn0052521|CG32521|INTRON|0],TranscriptAnnot[INTRON(MODIFIER||||230|CG32521|protein_coding|CODING|FBtr0331813|2);INTRON(MODIFIER||||233|CG32521|protein_coding|CODING|FBtr0310653|1);INTRON(MODIFIER||||283|CG32521|protein_coding|CODING|FBtr0331814|1);INTRON(MODIFIER||||323|CG32521|protein_coding|CODING|FBtr0331815|1);INTRON(MODIFIER||||348|CG32521|protein_coding|CODING|FBtr0077236|2);INT…	-
2R_17240129_SNP	A	C	C	0.06322	11	163	7.68	1.595e-06	8.73175e-07	SiteClass[|||],TranscriptAnnot[INTERGENIC(MODIFIER|||||||||)]	(TF_binding_site|BDTNP1_TFBS_dl|FBsf0000303668)
3R_23009203_SNP	C	T	T	0.06316	12	178	7.305	1.175e-06	8.98523e-07	SiteClass[FBgn0004197|Ser|INTRON|0],TranscriptAnnot[INTRON(MODIFIER||||1407|Ser|protein_coding|CODING|FBtr0085128|5)]	(TF_binding_site|mE1_TFBS_cad|FBsf0000249357),(TF_binding_site|mE1_TFBS_chinmo|FBsf0000213442)
X_10787668_SNP	T	G	G	0.1198	23	169	5.428	1.184e-06	9.14967e-07	SiteClass[|||],TranscriptAnnot[INTERGENIC(MODIFIER|||||||||)]	-
3R_26757576_SNP	T	C	C	0.08854	17	175	6.2	1.509e-06	1.04017e-06	SiteClass[|||],TranscriptAnnot[INTERGENIC(MODIFIER|||||||||)]	-
2R_15265519_SNP	T	C	C	0.3245	61	127	3.812	1.593e-06	1.12645e-06	SiteClass[FBgn0034439|CG10062|SYNONYMOUS_CODING|0],TranscriptAnnot[SYNONYMOUS_CODING(LOW|SILENT|taC/taT|Y267|819|CG10062|protein_coding|CODING|FBtr0334006|);SYNONYMOUS_CODING(LOW|SILENT|taC/taT|Y309|862|CG10062|protein_coding|CODING|FBtr0086522|);SYNONYMOUS_CODING(LOW|SILENT|taC/taT|Y309|868|CG10062|protein_coding|CODING|FBtr0334005|)]	(TF_binding_site|mE1_TFBS_cad|FBsf0000247015),(TF_binding_site|mE1_TFBS_HSA|FBsf0000358383),(TF_binding_site|mE1_TFBS_sens|FBsf0000228895)
2L_20244734_SNP	G	A	A	0.0625	12	180	7.263	1.256e-06	1.15357e-06	SiteClass[|||],TranscriptAnnot[INTERGENIC(MODIFIER|||||||||)]	-
X_21122798_SNP	A	G	G	0.07732	15	179	6.499	1.483e-06	1.24242e-06	SiteClass[FBgn0052521|CG32521|INTRON|0;FBgn0031168|CG1722|UPSTREAM|623],TranscriptAnnot[INTRON(MODIFIER||||230|CG32521|protein_coding|CODING|FBtr0331813|2);INTRON(MODIFIER||||233|CG32521|protein_coding|CODING|FBtr0310653|1);INTRON(MODIFIER||||283|CG32521|protein_coding|CODING|FBtr0331814|1);INTRON(MODIFIER||||323|CG32521|protein_coding|CODING|FBtr0331815|1);INTRON(MODIFIER||||348|CG32521|protein_…	-
3R_26757592_SNP	T	C	C	0.09326	18	175	5.997	1.719e-06	1.25121e-06	SiteClass[|||],TranscriptAnnot[INTERGENIC(MODIFIER|||||||||)]	-
3R_26757500_SNP	A	C	C	0.09474	18	172	5.998	1.965e-06	1.27972e-06	SiteClass[|||],TranscriptAnnot[INTERGENIC(MODIFIER|||||||||)]	-
X_13040978_DEL	A	AA	AA	0.0625	12	180	7.231	1.31e-06	1.36609e-06	SiteClass[FBgn0052645|CG32645|INTRON|0],TranscriptAnnot[INTRON(MODIFIER||||853|CG32645|protein_coding|CODING|FBtr0073725|1)]	-
2R_15265531_SNP	C	T	T	0.3492	66	123	3.709	1.695e-06	1.47473e-06	SiteClass[FBgn0034439|CG10062|SYNONYMOUS_CODING|0],TranscriptAnnot[SYNONYMOUS_CODING(LOW|SILENT|aaT/aaC|N271|819|CG10062|protein_coding|CODING|FBtr0334006|);SYNONYMOUS_CODING(LOW|SILENT|aaT/aaC|N313|862|CG10062|protein_coding|CODING|FBtr0086522|);SYNONYMOUS_CODING(LOW|SILENT|aaT/aaC|N313|868|CG10062|protein_coding|CODING|FBtr0334005|)]	(TF_binding_site|mE1_TFBS_cad|FBsf0000247015),(TF_binding_site|mE1_TFBS_HSA|FBsf0000358383),(TF_binding_site|mE1_TFBS_sens|FBsf0000228895)
X_1325474_MNP	TCTAGCT	CCACCGC	CCACCGC	0.09645	19	178	5.788	1.902e-06	1.64313e-06	SiteClass[FBgn0259108|futsch|INTRON|0],TranscriptAnnot[INTRON(MODIFIER||||5495|futsch|protein_coding|CODING|FBtr0112628|2);INTRON(MODIFIER||||5495|futsch|protein_coding|CODING|FBtr0307597|3);INTRON(MODIFIER||||5495|futsch|protein_coding|CODING|FBtr0307598|3)]	(TF_binding_site|mE1_TFBS_chinmo|FBsf0000208031)
2R_18911009_SNP	T	G	G	0.1728	33	158	4.534	2.624e-06	1.93552e-06	SiteClass[FBgn0261705|CG42741|INTRON|0],TranscriptAnnot[INTRON(MODIFIER||||362|CG42741|protein_coding|CODING|FBtr0303203|3)]	-
X_21123349_SNP	T	A	A	0.07692	15	180	6.432	1.707e-06	2.12236e-06	SiteClass[FBgn0052521|CG32521|INTRON|0],TranscriptAnnot[INTRON(MODIFIER||||230|CG32521|protein_coding|CODING|FBtr0331813|2);INTRON(MODIFIER||||233|CG32521|protein_coding|CODING|FBtr0310653|1);INTRON(MODIFIER||||283|CG32521|protein_coding|CODING|FBtr0331814|1);INTRON(MODIFIER||||323|CG32521|protein_coding|CODING|FBtr0331815|1);INTRON(MODIFIER||||348|CG32521|protein_coding|CODING|FBtr0077236|2);INT…	-
X_1325041_SNP	C	T	T	0.08586	17	181	6.032	2.241e-06	2.13556e-06	SiteClass[FBgn0259108|futsch|INTRON|0],TranscriptAnnot[INTRON(MODIFIER||||5495|futsch|protein_coding|CODING|FBtr0112628|2);INTRON(MODIFIER||||5495|futsch|protein_coding|CODING|FBtr0307597|3);INTRON(MODIFIER||||5495|futsch|protein_coding|CODING|FBtr0307598|3)]	(TF_binding_site|BDTNP1_TFBS_hb|FBsf0000291694),(TF_binding_site|mE1_TFBS_chinmo|FBsf0000208031),(TF_binding_site|mE1_TFBS_HSA|FBsf0000378108)
2L_20253330_SNP	A	G	G	0.07179	14	181	6.587	2.339e-06	2.22309e-06	SiteClass[FBgn0250817|CR40465|DOWNSTREAM|486],TranscriptAnnot[DOWNSTREAM(MODIFIER|||||CR40465|ncRNA|NON_CODING|FBtr0100850|);INTERGENIC(MODIFIER|||||||||)]	-
2L_20238958_SNP	G	T	T	0.08901	17	174	6.008	2.454e-06	2.37362e-06	SiteClass[|||],TranscriptAnnot[INTERGENIC(MODIFIER|||||||||)]	(TF_binding_site|BDTNP1_TFBS_da|FBsf0000323010)
X_21123345_SNP	C	G	G	0.07692	15	180	6.354	2.173e-06	2.94023e-06	SiteClass[FBgn0052521|CG32521|INTRON|0],TranscriptAnnot[INTRON(MODIFIER||||230|CG32521|protein_coding|CODING|FBtr0331813|2);INTRON(MODIFIER||||233|CG32521|protein_coding|CODING|FBtr0310653|1);INTRON(MODIFIER||||283|CG32521|protein_coding|CODING|FBtr0331814|1);INTRON(MODIFIER||||323|CG32521|protein_coding|CODING|FBtr0331815|1);INTRON(MODIFIER||||348|CG32521|protein_coding|CODING|FBtr0077236|2);INT…	-
2L_8181571_SNP	A	G	G	0.1105	21	169	5.451	2.913e-06	3.11042e-06	SiteClass[FBgn0264953|Piezo|DOWNSTREAM|69],TranscriptAnnot[DOWNSTREAM(MODIFIER||||1757|Piezo|protein_coding|CODING|FBtr0335184|);INTRON(MODIFIER||||2533|Piezo|protein_coding|CODING|FBtr0335183|14);INTRON(MODIFIER||||2551|Piezo|protein_coding|CODING|FBtr0335179|14);INTRON(MODIFIER||||2551|Piezo|protein_coding|CODING|FBtr0335182|15);INTRON(MODIFIER||||2570|Piezo|protein_coding|CODING|FBtr0335178|15…	-
2L_20251284_SNP	C	G	G	0.09375	18	174	5.778	3.308e-06	3.11841e-06	SiteClass[|||],TranscriptAnnot[INTERGENIC(MODIFIER|||||||||)]	-
X_1325022_SNP	T	A	A	0.08763	17	177	5.94	3.377e-06	3.18353e-06	SiteClass[FBgn0259108|futsch|INTRON|0],TranscriptAnnot[INTRON(MODIFIER||||5495|futsch|protein_coding|CODING|FBtr0112628|2);INTRON(MODIFIER||||5495|futsch|protein_coding|CODING|FBtr0307597|3);INTRON(MODIFIER||||5495|futsch|protein_coding|CODING|FBtr0307598|3)]	(TF_binding_site|BDTNP1_TFBS_hb|FBsf0000291694),(TF_binding_site|mE1_TFBS_chinmo|FBsf0000208031),(TF_binding_site|mE1_TFBS_HSA|FBsf0000378108)
2L_20260035_SNP	A	T	A	0.1088	21	172	5.393	3.531e-06	3.19595e-06	SiteClass[|||],TranscriptAnnot[INTERGENIC(MODIFIER|||||||||)]	-
X_10787664_SNP	T	G	G	0.1263	24	166	5.065	2.219e-06	3.25541e-06	SiteClass[|||],TranscriptAnnot[INTERGENIC(MODIFIER|||||||||)]	-
2R_18911016_SNP	G	T	T	0.1058	20	169	5.483	3.121e-06	3.56318e-06	SiteClass[FBgn0261705|CG42741|INTRON|0],TranscriptAnnot[INTRON(MODIFIER||||362|CG42741|protein_coding|CODING|FBtr0303203|3)]	-
2R_3819100_SNP	G	T	T	0.0829	16	177	6.069	4.275e-06	3.69955e-06	SiteClass[FBgn0023171|rnh1|INTRON|0;FBgn0050381|CG30381|UPSTREAM|579;FBgn0026722|drosha|UPSTREAM|834],TranscriptAnnot[INTRON(MODIFIER||||314|rnh1|protein_coding|CODING|FBtr0088884|2);INTRON(MODIFIER||||333|rnh1|protein_coding|CODING|FBtr0088883|3);UPSTREAM(MODIFIER||||1327|drosha|protein_coding|CODING|FBtr0088850|);UPSTREAM(MODIFIER||||237|CG30381|protein_coding|CODING|FBtr0113374|);UPSTREAM(MODI…	(TF_binding_site|BDTNP1_TFBS_dl|FBsf0000300532),(TF_binding_site|mE1_TFBS_sens|FBsf0000226728),(TF_binding_site|mE1_TFBS_ttk|FBsf0000335374),(TF_binding_site|mE1_TFBS_Ubx|FBsf0000262974)
2R_8125048_SNP	T	C	C	0.06633	13	183	6.621	3.947e-06	3.69967e-06	SiteClass[|||],TranscriptAnnot[INTERGENIC(MODIFIER|||||||||)]	-
2R_17240086_SNP	A	T	T	0.05348	10	177	7.559	4.367e-06	3.79937e-06	SiteClass[|||],TranscriptAnnot[INTERGENIC(MODIFIER|||||||||)]	(TF_binding_site|BDTNP1_TFBS_dl|FBsf0000303668)
3R_22467459_SNP	A	G	G	0.09948	19	172	5.547	5.998e-06	4.28459e-06	SiteClass[FBgn0039444|TwdlD|DOWNSTREAM|683],TranscriptAnnot[DOWNSTREAM(MODIFIER||||256|TwdlD|protein_coding|CODING|FBtr0085035|);INTERGENIC(MODIFIER|||||||||)]	-
2L_15402565_DEL	A	ATTCATATTCGTCTGTGCATAAATATG	ATTCATATTCGTCTGTGCATAAATATG	0.05729	11	181	7.181	4.963e-06	4.31983e-06	SiteClass[|||],TranscriptAnnot[INTERGENIC(MODIFIER|||||||||)]	-
2L_20261736_SNP	G	T	T	0.08421	16	174	6.025	4.394e-06	4.43233e-06	SiteClass[|||],TranscriptAnnot[INTERGENIC(MODIFIER|||||||||)]	-
2L_15402604_SNP	C	T	T	0.05699	11	182	7.169	4.878e-06	4.46928e-06	SiteClass[|||],TranscriptAnnot[INTERGENIC(MODIFIER|||||||||)]	-
X_16702369_DEL	T	TAGT	TAGT	0.09091	17	170	-5.839	6.487e-06	4.55812e-06	SiteClass[FBgn0264862|CR44053|EXON|0;FBgn0030795|ppk28|CODON_CHANGE_PLUS_CODON_DELETION|0],TranscriptAnnot[CODON_CHANGE_PLUS_CODON_DELETION(MODERATE||gtagtg/gtg|VV591V|606|ppk28|protein_coding|CODING|FBtr0074335|4);EXON(MODIFIER|||||CR44053|ncRNA|NON_CODING|FBtr0334775|2)]	(TF_binding_site|BDTNP1_TFBS_dl|FBsf0000319672),(TF_binding_site|BDTNP1_TFBS_Med|FBsf0000288902),(TF_binding_site|BDTNP1_TFBS_twi|FBsf0000263506),(TF_binding_site|mE1_TFBS_cad|FBsf0000243553),(TF_binding_site|mE1_TFBS_HSA|FBsf0000348689)
3L_4216493_SNP	G	A	A	0.285	55	138	3.686	5.174e-06	4.76396e-06	SiteClass[FBgn0263110|CG43367|INTRON|0;FBgn0035513|Cpr64Ad|DOWNSTREAM|79],TranscriptAnnot[DOWNSTREAM(MODIFIER||||247|Cpr64Ad|protein_coding|CODING|FBtr0073223|);INTRON(MODIFIER||||2554|CG43367|protein_coding|CODING|FBtr0307311|15);INTRON(MODIFIER||||2554|CG43367|protein_coding|CODING|FBtr0307312|14);INTRON(MODIFIER||||2712|CG43367|protein_coding|CODING|FBtr0307310|15);INTRON(MODIFIER||||2754|CG43…	-
2L_20264364_SNP	A	G	G	0.1632	31	159	4.481	6.111e-06	5.12942e-06	SiteClass[FBgn0260000|CG17570|UTR_5_PRIME|0],TranscriptAnnot[UTR_5_PRIME(MODIFIER||||134|CG17570|protein_coding|CODING|FBtr0081375|1)]	(TF_binding_site|mE1_TFBS_cad|FBsf0000242481),(TF_binding_site|mE1_TFBS_HSA|FBsf0000352763),(TF_binding_site|mE1_TFBS_HSA|FBsf0000352764)
2L_20141079_SNP	A	T	T	0.1036	20	173	5.405	5.701e-06	5.15275e-06	SiteClass[|||],TranscriptAnnot[INTERGENIC(MODIFIER|||||||||)]	-
2L_21148936_SNP	G	A	A	0.2703	50	135	3.771	9.572e-06	5.51377e-06	SiteClass[FBgn0086251|del|UPSTREAM|390],TranscriptAnnot[INTERGENIC(MODIFIER|||||||||);UPSTREAM(MODIFIER||||978|del|protein_coding|CODING|FBtr0333084|);UPSTREAM(MODIFIER||||981|del|protein_coding|CODING|FBtr0081502|);UPSTREAM(MODIFIER||||981|del|protein_coding|CODING|FBtr0333085|)]	-
3R_24364506_SNP	A	G	G	0.06186	12	182	6.805	6.716e-06	5.64736e-06	SiteClass[FBgn0003137|Ppn|INTRON|0],TranscriptAnnot[INTRON(MODIFIER||||2174|Ppn|protein_coding|CODING|FBtr0300337|1);INTRON(MODIFIER||||2776|Ppn|protein_coding|CODING|FBtr0301838|1);INTRON(MODIFIER||||2841|Ppn|protein_coding|CODING|FBtr0301839|1);INTRON(MODIFIER||||2898|Ppn|protein_coding|CODING|FBtr0301837|1)]	-
3R_4475151_SNP	T	A	T	0.1421	27	163	4.766	7.256e-06	5.74629e-06	SiteClass[FBgn0024326|Mkk4|INTRON|0],TranscriptAnnot[INTRON(MODIFIER||||424|Mkk4|protein_coding|CODING|FBtr0081892|2);INTRON(MODIFIER||||424|Mkk4|protein_coding|CODING|FBtr0300443|2);INTRON(MODIFIER||||424|Mkk4|protein_coding|CODING|FBtr0334320|2)]	(TF_binding_site|mE1_TFBS_cad|FBsf0000247913),(TF_binding_site|mE1_TFBS_sens|FBsf0000230776)
3R_18019428_SNP	A	T	T	0.232	42	139	4.032	5.525e-06	5.79972e-06	SiteClass[FBgn0051163|SKIP|INTRON|0],TranscriptAnnot[INTRON(MODIFIER||||1027|SKIP|protein_coding|CODING|FBtr0336712|5);INTRON(MODIFIER||||1034|SKIP|protein_coding|CODING|FBtr0305037|4);INTRON(MODIFIER||||1064|SKIP|protein_coding|CODING|FBtr0301028|4);INTRON(MODIFIER||||1064|SKIP|protein_coding|CODING|FBtr0305036|4);INTRON(MODIFIER||||1080|SKIP|protein_coding|CODING|FBtr0330381|4);INTRON(MODIFIER|…	(TF_binding_site|mE1_TFBS_cad|FBsf0000248992)
2L_20264644_INS	TGTTGGAATATACTATTCAACCTACAAAAATAACGTTAAACAACACTACTTTATATTTGATATGAATGGCCACACCTTTTATGCCATAAAACATATTGTGAGAGAATACCACTCTTTTTATTCCTTCTTTTCCTCCTTGTACGTTTTTGCTGTGAGTAGGTCGTGGTGCTGGTGTTGCAGTTGAAATAACTTAAAATATAAATCATAAAACTCAAACATAAACTTGACTATTTATTTATTTATTAAGAAAGGAAATATAAATTATAAATTACAACAGGAACT	T	T	0.09845	19	174	5.477	7.719e-06	6.29378e-06	SiteClass[FBgn0260000|CG17570|UPSTREAM|221],TranscriptAnnot[INTERGENIC(MODIFIER|||||||||);UPSTREAM(MODIFIER||||134|CG17570|protein_coding|CODING|FBtr0081375|)]	(TF_binding_site|mE1_TFBS_HSA|FBsf0000352763),(TF_binding_site|mE1_TFBS_HSA|FBsf0000352764),(TF_binding_site|mE1_TFBS_sbb|FBsf0000250054)
X_18092812_SNP	T	A	A	0.06701	13	181	6.503	5.102e-06	6.33258e-06	SiteClass[FBgn0083228|Frq2|INTRON|0],TranscriptAnnot[INTRON(MODIFIER||||187|Frq2|protein_coding|CODING|FBtr0074546|2);INTRON(MODIFIER||||187|Frq2|protein_coding|CODING|FBtr0301627|3);INTRON(MODIFIER||||187|Frq2|protein_coding|CODING|FBtr0301628|2);INTRON(MODIFIER||||187|Frq2|protein_coding|CODING|FBtr0333321|2)]	-
3R_16183712_SNP	T	G	G	0.1204	23	168	5.044	5.16e-06	6.534e-06	SiteClass[|||],TranscriptAnnot[INTERGENIC(MODIFIER|||||||||)]	-
X_7005848_SNP	G	C	C	0.1168	23	174	5.043	6.844e-06	6.79086e-06	SiteClass[|||],TranscriptAnnot[INTERGENIC(MODIFIER|||||||||)]	(TF_binding_site|BDTNP1_TFBS_dl|FBsf0000317268),(TF_binding_site|BDTNP1_TFBS_twi|FBsf0000205318),(TF_binding_site|mE1_TFBS_HSA|FBsf0000380119)
2R_15117151_DEL	T	TTA	TTA	0.09326	18	175	5.577	8.014e-06	6.87279e-06	SiteClass[FBgn0010434|cora|UTR_5_PRIME|0],TranscriptAnnot[UTR_5_PRIME(MODIFIER||||1698|cora|protein_coding|CODING|FBtr0086509|2);UTR_5_PRIME(MODIFIER||||699|cora|protein_coding|CODING|FBtr0301279|2);UTR_5_PRIME(MODIFIER||||703|cora|protein_coding|CODING|FBtr0086506|2);UTR_5_PRIME(MODIFIER||||889|cora|protein_coding|CODING|FBtr0086508|2)]	(TF_binding_site|BDTNP1_TFBS_dl|FBsf0000303173),(TF_binding_site|BDTNP1_TFBS_z|FBsf0000196722),(TF_binding_site|mE1_TFBS_HSA|FBsf0000358330),(TF_binding_site|mE1_TFBS_sens|FBsf0000228858),(TF_binding_site|mE1_TFBS_Trl|FBsf0000338907)
3L_9320268_SNP	G	T	T	0.3198	55	117	-3.709	6.631e-06	6.88391e-06	SiteClass[|||],TranscriptAnnot[INTERGENIC(MODIFIER|||||||||)]	-
3R_17555440_SNP	G	A	A	0.1036	20	173	5.364	8.089e-06	6.99332e-06	SiteClass[FBgn0262542|CR43096|EXON|0],TranscriptAnnot[EXON(MODIFIER|||||CR43096|pseudogene|NON_CODING|FBtr0304882|1)]	-
2R_15265160_SNP	T	C	C	0.102	20	176	5.373	6.362e-06	7.1025e-06	SiteClass[FBgn0034439|CG10062|SYNONYMOUS_CODING|0],TranscriptAnnot[SYNONYMOUS_CODING(LOW|SILENT|ttC/ttT|F172|819|CG10062|protein_coding|CODING|FBtr0334006|);SYNONYMOUS_CODING(LOW|SILENT|ttC/ttT|F214|862|CG10062|protein_coding|CODING|FBtr0086522|);SYNONYMOUS_CODING(LOW|SILENT|ttC/ttT|F214|868|CG10062|protein_coding|CODING|FBtr0334005|)]	(TF_binding_site|mE1_TFBS_cad|FBsf0000247015),(TF_binding_site|mE1_TFBS_HSA|FBsf0000358383),(TF_binding_site|mE1_TFBS_sens|FBsf0000228894)
2L_20249100_SNP	G	A	A	0.2198	40	142	4.065	9.149e-06	7.17446e-06	SiteClass[FBgn0058172|CG40172|UTR_3_PRIME|0;FBgn0259996|CG40341|DOWNSTREAM|228],TranscriptAnnot[DOWNSTREAM(MODIFIER||||104|CG40341|protein_coding|CODING|FBtr0302056|);UTR_3_PRIME(MODIFIER||||67|CG40172|protein_coding|CODING|FBtr0299948|1)]	(TF_binding_site|mE1_TFBS_HSA|FBsf0000352760),(TF_binding_site|mE1_TFBS_sens|FBsf0000218450)
2L_20225667_SNP	A	G	G	0.1026	20	175	5.319	7.881e-06	7.1995e-06	SiteClass[|||],TranscriptAnnot[INTERGENIC(MODIFIER|||||||||)]	-
3R_25721225_SNP	T	C	C	0.06283	12	179	6.723	8.456e-06	7.2236e-06	SiteClass[FBgn0051038|CG31038|INTRON|0],TranscriptAnnot[INTRON(MODIFIER||||412|CG31038|protein_coding|CODING|FBtr0333274|1);INTRON(MODIFIER||||433|CG31038|protein_coding|CODING|FBtr0333275|1);INTRON(MODIFIER||||441|CG31038|protein_coding|CODING|FBtr0085497|1);INTRON(MODIFIER||||605|CG31038|protein_coding|CODING|FBtr0085495|2);INTRON(MODIFIER||||605|CG31038|protein_coding|CODING|FBtr0085496|1);INT…	(TF_binding_site|BDTNP1_TFBS_twi|FBsf0000266379),(TF_binding_site|mE1_TFBS_HSA|FBsf0000376506)
X_7005851_SNP	T	G	G	0.1173	23	173	5.027	7.621e-06	7.34984e-06	SiteClass[|||],TranscriptAnnot[INTERGENIC(MODIFIER|||||||||)]	(TF_binding_site|BDTNP1_TFBS_dl|FBsf0000317268),(TF_binding_site|BDTNP1_TFBS_twi|FBsf0000205318),(TF_binding_site|mE1_TFBS_HSA|FBsf0000380119)
2R_9259985_SNP	A	G	G	0.1036	20	173	5.265	1.146e-05	7.49413e-06	SiteClass[|||],TranscriptAnnot[INTERGENIC(MODIFIER|||||||||)]	-
3L_11713848_SNP	A	G	G	0.05612	11	185	7.022	6.97e-06	7.5821e-06	SiteClass[FBgn0036199|Bmcp|UPSTREAM|186],TranscriptAnnot[INTERGENIC(MODIFIER|||||||||);UPSTREAM(MODIFIER||||303|Bmcp|protein_coding|CODING|FBtr0076114|);UPSTREAM(MODIFIER||||303|Bmcp|protein_coding|CODING|FBtr0076115|)]	(TF_binding_site|BDTNP1_TFBS_dl|FBsf0000306936),(TF_binding_site|BDTNP1_TFBS_sna|FBsf0000269326)
2L_20137590_SNP	C	T	T	0.1036	20	173	5.305	9.175e-06	7.59308e-06	SiteClass[|||],TranscriptAnnot[INTERGENIC(MODIFIER|||||||||)]	(TF_binding_site|BDTNP1_TFBS_da|FBsf0000323006),(TF_binding_site|BDTNP1_TFBS_dl|FBsf0000299577),(TF_binding_site|BDTNP1_TFBS_hb|FBsf0000290953),(TF_binding_site|BDTNP1_TFBS_Med|FBsf0000279068),(TF_binding_site|BDTNP1_TFBS_sna|FBsf0000268866),(TF_binding_site|BDTNP1_TFBS_twi|FBsf0000202224),(TF_binding_site|mE1_TFBS_HSA|FBsf0000352744)
X_6792041_SNP	T	C	C	0.08629	17	180	5.772	6.715e-06	7.70141e-06	SiteClass[|||],TranscriptAnnot[INTERGENIC(MODIFIER|||||||||)]	-
X_15388968_SNP	T	C	C	0.4233	80	109	3.288	6.956e-06	7.8813e-06	SiteClass[FBgn0027287|Gmap|INTRON|0],TranscriptAnnot[INTRON(MODIFIER||||1398|Gmap|protein_coding|CODING|FBtr0074042|2)]	(TF_binding_site|BDTNP1_TFBS_da|FBsf0000332652),(TF_binding_site|BDTNP1_TFBS_dl|FBsf0000319232),(TF_binding_site|BDTNP1_TFBS_twi|FBsf0000263346),(TF_binding_site|mE1_TFBS_HSA|FBsf0000348152)
3R_11840889_SNP	T	G	G	0.09474	18	172	5.573	6.063e-06	8.00164e-06	SiteClass[FBgn0038391|GATAe|INTRON|0],TranscriptAnnot[INTRON(MODIFIER||||731|GATAe|protein_coding|CODING|FBtr0303260|1);INTRON(MODIFIER||||731|GATAe|protein_coding|CODING|FBtr0303261|1);INTRON(MODIFIER||||746|GATAe|protein_coding|CODING|FBtr0083218|1)]	-
3R_11840890_SNP	A	T	T	0.09474	18	172	5.573	6.063e-06	8.00164e-06	SiteClass[FBgn0038391|GATAe|INTRON|0],TranscriptAnnot[INTRON(MODIFIER||||731|GATAe|protein_coding|CODING|FBtr0303260|1);INTRON(MODIFIER||||731|GATAe|protein_coding|CODING|FBtr0303261|1);INTRON(MODIFIER||||746|GATAe|protein_coding|CODING|FBtr0083218|1)]	-
3L_18174385_SNP	G	A	A	0.06736	13	180	6.427	1.043e-05	8.47852e-06	SiteClass[FBgn0003997|W|INTRON|0],TranscriptAnnot[INTRON(MODIFIER||||410|W|protein_coding|CODING|FBtr0075133|1);INTRON(MODIFIER||||410|W|protein_coding|CODING|FBtr0332862|1)]	-
3L_10560043_SNP	T	C	T	0.2204	41	145	3.998	8.598e-06	8.67463e-06	SiteClass[FBgn0052062|A2bp1|INTRON|0],TranscriptAnnot[INTRON(MODIFIER||||547|A2bp1|protein_coding|CODING|FBtr0332985|2);INTRON(MODIFIER||||763|A2bp1|protein_coding|CODING|FBtr0113419|2);INTRON(MODIFIER||||796|A2bp1|protein_coding|CODING|FBtr0305094|2);INTRON(MODIFIER||||858|A2bp1|protein_coding|CODING|FBtr0305097|2);INTRON(MODIFIER||||865|A2bp1|protein_coding|CODING|FBtr0113418|2);INTRON(MODIFIER…	(TF_binding_site|mE1_TFBS_inv|FBsf0000235919)
2L_20301266_SNP	C	T	T	0.09424	18	173	5.533	9.154e-06	8.67586e-06	SiteClass[|||],TranscriptAnnot[INTERGENIC(MODIFIER|||||||||)]	-
2L_7680370_SNP	T	G	T	0.3353	57	113	3.641	1.148e-05	8.71625e-06	SiteClass[FBgn0040299|Myo28B1|INTRON|0],TranscriptAnnot[INTRON(MODIFIER||||1033|Myo28B1|protein_coding|CODING|FBtr0079476|1);INTRON(MODIFIER||||1034|Myo28B1|protein_coding|CODING|FBtr0079474|1);INTRON(MODIFIER||||2121|Myo28B1|protein_coding|CODING|FBtr0079475|1);INTRON(MODIFIER||||2122|Myo28B1|protein_coding|CODING|FBtr0079473|1)]	-
3R_4967373_INS	CAAAAACTTAAGTCC	C	C	0.3128	56	123	3.594	1.311e-05	8.7348e-06	SiteClass[FBgn0003165|pum|INTRON|0],TranscriptAnnot[INTRON(MODIFIER||||1185|pum|protein_coding|CODING|FBtr0081993|6);INTRON(MODIFIER||||1533|pum|protein_coding|CODING|FBtr0081990|8);INTRON(MODIFIER||||1533|pum|protein_coding|CODING|FBtr0081991|8);INTRON(MODIFIER||||1533|pum|protein_coding|CODING|FBtr0081992|8);INTRON(MODIFIER||||1533|pum|protein_coding|CODING|FBtr0333667|8);INTRON(MODIFIER||||921…	(TF_binding_site|BDTNP1_TFBS_twi|FBsf0000264537)
3R_7956348_DEL	TT	T	TT	0.3393	57	111	3.637	1.926e-05	8.76878e-06	SiteClass[FBgn0011905|tRNA:K5:87BC|UPSTREAM|729],TranscriptAnnot[INTERGENIC(MODIFIER|||||||||);UPSTREAM(MODIFIER|||||tRNA:K5:87BC|tRNA|NON_CODING|FBtr0082544|)]	-
2L_20247219_SNP	A	T	T	0.09375	18	174	5.525	8.865e-06	9.00662e-06	SiteClass[FBgn0259996|CG40341|UPSTREAM|820],TranscriptAnnot[INTERGENIC(MODIFIER|||||||||);UPSTREAM(MODIFIER||||104|CG40341|protein_coding|CODING|FBtr0302056|)]	-
X_7005932_SNP	A	G	G	0.1186	23	171	4.984	9.372e-06	9.00933e-06	SiteClass[|||],TranscriptAnnot[INTERGENIC(MODIFIER|||||||||)]	(TF_binding_site|BDTNP1_TFBS_dl|FBsf0000317268),(TF_binding_site|BDTNP1_TFBS_twi|FBsf0000205318),(TF_binding_site|mE1_TFBS_HSA|FBsf0000380119)
2L_20261259_SNP	A	C	C	0.1244	24	169	4.842	1.213e-05	9.14689e-06	SiteClass[|||],TranscriptAnnot[INTERGENIC(MODIFIER|||||||||)]	-
3R_25880012_SNP	G	A	A	0.1134	22	172	5.051	1.169e-05	9.15554e-06	SiteClass[FBgn0039743|CG7946|SYNONYMOUS_CODING|0;FBgn0003479|spn-A|DOWNSTREAM|406],TranscriptAnnot[DOWNSTREAM(MODIFIER||||279|spn-A|protein_coding|CODING|FBtr0085590|);DOWNSTREAM(MODIFIER||||336|spn-A|protein_coding|CODING|FBtr0085589|);SYNONYMOUS_CODING(LOW|SILENT|ggA/ggG|G471|475|CG7946|protein_coding|CODING|FBtr0085561|);SYNONYMOUS_CODING(LOW|SILENT|ggA/ggG|G471|475|CG7946|protein_coding|CODIN…	(TF_binding_site|mE1_TFBS_sens|FBsf0000234205)
X_10787672_SNP	T	C	C	0.125	24	168	4.829	1.457e-05	9.43281e-06	SiteClass[|||],TranscriptAnnot[INTERGENIC(MODIFIER|||||||||)]	-
3R_23417134_DEL	A	AA	AA	0.1551	29	158	4.53	1.271e-05	9.76267e-06	SiteClass[FBgn0039527|CG5639|INTRON|0],TranscriptAnnot[INTRON(MODIFIER||||1511|CG5639|protein_coding|CODING|FBtr0085202|2)]	(TF_binding_site|mE1_TFBS_cad|FBsf0000249383)
X_7006069_SNP	A	T	T	0.1071	21	175	5.155	9.574e-06	1.01136e-05	SiteClass[|||],TranscriptAnnot[INTERGENIC(MODIFIER|||||||||)]	(TF_binding_site|BDTNP1_TFBS_dl|FBsf0000317269),(TF_binding_site|BDTNP1_TFBS_twi|FBsf0000205318),(TF_binding_site|mE1_TFBS_HSA|FBsf0000380119)
X_6453959_SNP	A	G	G	0.474	91	101	-3.189	8.921e-06	1.19666e-05	SiteClass[FBgn0085446|CG34417|INTRON|0],TranscriptAnnot[INTRON(MODIFIER||||1709|CG34417|protein_coding|CODING|FBtr0336670|3);INTRON(MODIFIER||||1826|CG34417|protein_coding|CODING|FBtr0336669|4);INTRON(MODIFIER||||997|CG34417|protein_coding|CODING|FBtr0336671|2);SYNONYMOUS_CODING(LOW|SILENT|ttG/ttA|L2213|4862|CG34417|protein_coding|CODING|FBtr0303206|);SYNONYMOUS_CODING(LOW|SILENT|ttG/ttA|L2276|33…	(TF_binding_site|mE1_TFBS_HSA|FBsf0000379885),(TF_binding_site|mE1_TFBS_inv|FBsf0000235298)
3L_4216270_SNP	G	T	T	0.2887	56	138	3.482	8.103e-06	1.44735e-05	SiteClass[FBgn0263110|CG43367|INTRON|0;FBgn0035513|Cpr64Ad|UTR_3_PRIME|0],TranscriptAnnot[INTRON(MODIFIER||||2554|CG43367|protein_coding|CODING|FBtr0307311|15);INTRON(MODIFIER||||2554|CG43367|protein_coding|CODING|FBtr0307312|14);INTRON(MODIFIER||||2712|CG43367|protein_coding|CODING|FBtr0307310|15);INTRON(MODIFIER||||2754|CG43367|protein_coding|CODING|FBtr0307309|16);UTR_3_PRIME(MODIFIER||||247|C…	-
3R_16183722_SNP	A	T	T	0.1257	24	167	4.77	9.888e-06	1.44928e-05	SiteClass[|||],TranscriptAnnot[INTERGENIC(MODIFIER|||||||||)]	-
X_18092808_SNP	T	A	A	0.05729	11	181	6.666	9.931e-06	2.41943e-05	SiteClass[FBgn0083228|Frq2|INTRON|0],TranscriptAnnot[INTRON(MODIFIER||||187|Frq2|protein_coding|CODING|FBtr0074546|2);INTRON(MODIFIER||||187|Frq2|protein_coding|CODING|FBtr0301627|3);INTRON(MODIFIER||||187|Frq2|protein_coding|CODING|FBtr0301628|2);INTRON(MODIFIER||||187|Frq2|protein_coding|CODING|FBtr0333321|2)]	-
3R_25457938_SNP	A	G	G	0.3064	53	120	3.445	6.748e-06	3.45447e-05	SiteClass[FBgn0015129|DopR2|SYNONYMOUS_CODING|0],TranscriptAnnot[SYNONYMOUS_CODING(LOW|SILENT|gaC/gaT|D725|807|DopR2|protein_coding|CODING|FBtr0330293|);UTR_3_PRIME(MODIFIER||||537|DopR2|protein_coding|CODING|FBtr0085467|5);UTR_3_PRIME(MODIFIER||||539|DopR2|protein_coding|CODING|FBtr0085468|6)]	(TF_binding_site|BDTNP1_TFBS_ftz|FBsf0000295541),(TF_binding_site|BDTNP1_TFBS_sna|FBsf0000271488),(TF_binding_site|mE1_TFBS_cad|FBsf0000249520),(TF_binding_site|mE1_TFBS_chinmo|FBsf0000213690),(TF_binding_site|mE1_TFBS_HSA|FBsf0000376396)
