# Supplementary material for: Genome-wide analysis reveals novel regulators of synaptic maintenance in Drosophila
Source: Genetics. 2023 Feb 17;223(4):iyad025. doi: 10.1093/genetics/iyad025 (PMC10078915; doi:10.1093/genetics/iyad025)
Supplement: iyad025_Supplementary_Data [file iyad025_supplementary_data.zip › Table_S3_GENETICS-2023-305877.xlsx]

## Sheet: Planilha1
Supplementary Table 3: List of primers used in this study.
Primer Name	Primer Sequence
Coracle-F	CAAGAACGCCAAGACGGAG
Coracle-R	CCCTCCTCTGATACTGATCCC
MSP300-F	GCACGAAAAGACGAAGCAGG
MSP300-R	TGCGGAAATGAACCTCCAGT
Futsch-F	AGGACAAGGAGTTGGAGGTCA
Futsch-R	GGTTGATGGTGCAACGAGAC
Serrate-F	TACTGGGTGGCTCCAGCTTT
Serrate-R	TCAATTAACCTCTCCGCATCTGG
CV-2-F	AGCAAGAACAAGAGGCGAACT
CV-2-R	GCTCGCGTGAATTATGACCGTA
Frq2-F	TCCATCACATCACGCGGAAA
Frq2-R	CGGCTGTTGTCCTACCATCT
GMAP-F	TGTTGCGTGATGAAGTGGAGA
GMAP-R	TCAATCTTGTCCGTCTGGCT
BMCP-F	ACGGCGGAATTTGGCACCT
BMCP-R	GTCGCTTGTCTCAAAACTGCTGG
Pumilio-F	CACGCGACGATAAGGAGAAA
Pumilio-R	GAACCAGGAGTGCGATTGAA
