# Supplementary material for: Genome-wide analysis reveals novel regulators of synaptic maintenance in Drosophila
Source: Genetics. 2023 Feb 17;223(4):iyad025. doi: 10.1093/genetics/iyad025 (PMC10078915; doi:10.1093/genetics/iyad025)
Supplement: iyad025_Supplementary_Data [file iyad025_supplementary_data.zip › Table_S4_GENETICS-2023-305877.xlsx]

## Sheet: Table S00 Flight_RNAi_p-value
Ordinary one way-ANOVA comparisons
RNAi lines_females: adjusted p-values
CoracleIR	Summary	P Value
UAS-CoracleIR D3 vs UAS-CoracleIR D21	ns	0.976
MHC-gal4>UAS-CoracleIR D3 vs MHC-gal4>UAS-CoracleIR D21	ns	>0.9999
BG380-gal4>UAS-CoracleIR D3 vs BG380-gal4>UAS-CoracleIR D21	ns	0.1453
repo-gal4>UAS-CoracleIR D3 vs repo-gal4>UAS-CoracleIR D21	****	<0.0001
msp300IR	Summary	P Value
UAS-msp300IR D3 vs UAS-msp300IR D21	ns	0.394
MHC-gal4>UAS-msp300IR lethal
BG380-gal4>UAS-msp300IR D3 vs BG380-gal4>UAS-msp300IR D21	ns	0.9961
repo-gal4>UAS-msp300IR D3 vs repo-gal4>UAS-msp300IR D21	ns	0.7636
FutschIR	Summary	P Value
UAS-FutschIR D3 vs UAS-FutschIR D21	ns	0.835
MHC-gal4>UAS-FutschIR D3 vs MHC-gal4>UAS-FutschIR D21	**	0.0036
BG380-gal4>UAS-FutschIR D3 vs BG380-gal4>UAS-FutschIR D21	****	<0.0001
repo-gal4>UAS-FutschIR D3 vs repo-gal4>UAS-FutschIR D21	ns	0.9895
cv-2IR	Summary	P Value
UAS-cv-2IR D3 vs UAS-cv-2IR D21	ns	>0.9999
MHC-gal4>UAS-cv-2IR D3 vs MHC-gal4> UAS-cv-2IR D21	ns	0.7719
BG380-gal4>UAS-cv-2IR D3 vs BG380-gal4>UAS-cv-2IR D21	****	<0.0001
repo-gal4>UAS-cv-2IR D3 vs repo-gal4>UAS-cv-2IR D21	ns	0.4113
serrateIR	Summary	P Value
UAS-serrateIR D3 vs UAS-serrateIR D21	ns	>0.9999
MHC-gal4>UAS-serrateIR D3 vs MHC-gal4>UAS-serrateIR D21	****	<0.0001
BG380-gal4>UAS-serrateIR D3 vs BG380-gal4>UAS-serrateIR D21	ns	0.0729
repo-gal4>UAS-serrateIR D3 vs repo-gal4>UAS-serrateIR D21	ns	0.9877
frq2IR	Summary	P Value
UAS-frq2IR D3 vs UAS-frq2IR D21	ns	0.9955
MHC-gal4>UAS-frq2IR lethal
BG380-gal4>UAS-frq2IR D3 vs BG380-gal4>UAS-frq2IR D21	****	<0.0001
repo-gal4>UAS-frq2IR D3 vs repo-gal4>UAS-frq2IR D21	ns	0.7753
DOPR-2IR	Summary	P Value
UAS-DOPR-2IR D3 vs UAS-DOPR-2IR D21	ns	0.9965
MHC-gal4>UAS-DOPR-2IR D3 vs MHC-gal4>UAS-DOPR-2IR D21	****	<0.0001
BG380-gal4>UAS-DOPR-2IR D3 vs BG380-gal4>UAS-DOPR-2IR D21	ns	0.0957
repo-gal4>UAS-DOPR-2IR D3 vs repo-gal4>UAS-DOPR-2IR D21	**	0.0086
GMAPIR	Summary	P Value
UAS-GMAPIR D3 vs UAS-GMAPIR D21	ns	>0.9999
MHC-gal4>UAS-GMAPIR D3 vs MHC-gal4>UAS-GMAPIR D21	****	<0.0001
BG380-gal4>UAS-GMAPIR D3 vs BG380-gal4>UAS-GMAPIR D21	ns	0.9633
repo-gal4>UAS-GMAPIR D3 vs repo-gal4>UAS-GMAPIR D21	*	0.0194
BMCPIR	Summary	P Value
UAS-BMCPIR D3 vs UAS-BMCPIR D21	ns	0.4429
MHC-gal4>UAS-BMCPIR D3 vs MHC-gal4>UAS-BMCPIR D21	****	<0.0001
BG380-gal4>UAS-BMCPIR D3 vs BG380-gal4>UAS-BMCPIR D21	ns	0.9841
repo-gal4>UAS-BMCPIR D3 vs repo-gal4>UAS-BMCPIR D21	ns	0.1021
pumilioIR	Summary	P Value
UAS-pumilioIR D3 vs UAS-pumilioIR D21	ns	0.996
MHC-gal4>UAS-pumilioIR D3 vs MHC-gal4>UAS-pumilioIR D21	****	<0.0001
BG380-gal4>UAS-pumilioIR D3 vs BG380-gal4>UAS-pumilioIR D21	ns	0.5772
repo-gal4>UAS-pumilioIR D3 vs repo-gal4>UAS-pumilioIR D21	ns	0.5424
RNAi lines_Males: adjusted p-values
CoracleIR	Summary	P Value
UAS-CoracleIR D3 vs UAS-CoracleIR D21	ns	>0.9999
MHC-gal4>UAS-CoracleIR D3 vs MHC-gal4>UAS-CoracleIR D21	ns	0.9827
BG380-gal4>UAS-CoracleIR D3 vs BG380-gal4>UAS-CoracleIR D21	*	0.0118
repo-gal4>UAS-CoracleIR lethal
msp300IR	Summary	P Value
UAS-msp300IR D3 vs UAS-msp300IR D21	ns	0.6201
MHC-gal4>UAS-msp300IR lethal
BG380-gal4>UAS-msp300IR D3 vs BG380-gal4>UAS-msp300IR D21	****	<0.0001
repo-gal4>UAS-msp300IR D3 vs repo-gal4>UAS-msp300IR D21	ns	0.9877
FutschIR	Summary	P Value
UAS-FutschIR D3 vs UAS-FutschIR D21	ns	>0.9999
MHC-gal4>UAS-FutschIR D3 vs MHC-gal4>UAS-FutschIR D21	ns	0.1006
BG380-gal4>UAS-FutschIR D3 vs BG380-gal4>UAS-FutschIR D21	ns	0.9994
repo-gal4>UAS-FutschIR D3 vs repo-gal4>UAS-FutschIR D21	ns	0.9996
cv-2IR	Summary	P Value
UAS-cv-2IR D3 vs UAS-cv-2IR D21	ns	0.8969
MHC-gal4>UAS-cv-2IR D3 vs MHC-gal4> UAS-cv-2IR D21	****	<0.0001
BG380-gal4>UAS-cv-2IR D3 vs BG380-gal4>UAS-cv-2IR D21	**	0.0031
repo-gal4>UAS-cv-2IR D3 vs repo-gal4>UAS-cv-2IR D21	ns	>0.9999
serrateIR	Summary	P Value
UAS-serrateIR D3 vs UAS-serrateIR D21	ns	0.4293
MHC-gal4>UAS-serrateIR D3 vs MHC-gal4>UAS-serrateIR D21	****	<0.0001
BG380-gal4>UAS-serrateIR D3 vs BG380-gal4>UAS-serrateIR D21	**	0.0039
repo-gal4>UAS-serrateIR D3 vs repo-gal4>UAS-serrateIR D21	ns	0.895
frq2IR	Summary	P Value
UAS-frq2IR D3 vs UAS-frq2IR D21	ns	0.4319
MHC-gal4>UAS-frq2IR lethal
BG380-gal4>UAS-frq2IR D3 vs BG380-gal4>UAS-frq2IR D21	***	0.0002
repo-gal4>UAS-frq2IR D3 vs repo-gal4>UAS-frq2IR D21	ns	0.7261
DOPR-2IR	Summary	P Value
UAS-DOPR-2IR D3 vs UAS-DOPR-2IR D21	ns	0.9998
MHC-gal4>UAS-DOPR-2IR D3 vs MHC-gal4>UAS-DOPR-2IR D21	****	<0.0001
BG380-gal4>UAS-DOPR-2IR D3 vs BG380-gal4>UAS-DOPR-2IR D21	ns	0.62
repo-gal4>UAS-DOPR-2IR D3 vs repo-gal4>UAS-DOPR-2IR D21	ns	0.9622
GMAPIR	Summary	P Value
UAS-GMAPIR D3 vs UAS-GMAPIR D21	ns	0.5312
MHC-gal4>UAS-GMAPIR D3 vs MHC-gal4>UAS-GMAPIR D21	****	<0.0001
BG380-gal4>UAS-GMAPIR D3 vs BG380-gal4>UAS-GMAPIR D21	ns	0.9557
repo-gal4>UAS-GMAPIR D3 vs repo-gal4>UAS-GMAPIR D21	ns	0.9579
BMCPIR	Summary	P Value
UAS-BMCPIR D3 vs UAS-BMCPIR D21	ns	0.4672
MHC-gal4>UAS-BMCPIR D3 vs MHC-gal4>UAS-BMCPIR D21	****	<0.0001
BG380-gal4>UAS-BMCPIR D3 vs BG380-gal4>UAS-BMCPIR D21	ns	>0.9999
repo-gal4>UAS-BMCPIR D3 vs repo-gal4>UAS-BMCPIR D21	ns	0.0659
pumilioIR	Summary	P Value
UAS-pumilioIR D3 vs UAS-pumilioIR D21	ns	>0.9999
MHC-gal4>UAS-pumilioIR D3 vs MHC-gal4>UAS-pumilioIR D21	****	<0.0001
BG380-gal4>UAS-pumilioIR D3 vs BG380-gal4>UAS-pumilioIR D21	**	0.0024
repo-gal4>UAS-pumilioIR D3 vs repo-gal4>UAS-pumilioIR D21	ns	0.9921
